# Supplementary material for: The impacts of task shifting on the management and treatment of malnourished children in Northern Kenya: a cluster-randomized controlled trial
Source: Health Policy Plan. 2024 Jun 5;39(7):710–21. doi: 10.1093/heapol/czae036 (PMC11308611; doi:10.1093/heapol/czae036)
Supplement: czae036_Supp [file czae036_supp.zip]

Archive with 1 entries (1 files):
- HPPAUG0511Supplementary-Tables.docx
